# Supplementary material for: Transcriptome and Proteome Analysis Revealed That Hormone and Reactive Oxygen Species Synergetically Regulate Dormancy of Introgression Line in Rice (Oryza sativa L.)
Source: Int J Mol Sci. 2023 Mar 23;24(7):6088. doi: 10.3390/ijms24076088 (PMC10094489; doi:10.3390/ijms24076088)
Supplement: Supplementary file 1 [file ijms-24-06088-s001.zip]

Archive with 1 entries (1 files):
- ijms-2254207-supplementary.pdf
